# Supplementary material for: Evaluation of Vaccine Strategies among Healthcare Workers during COVID-19 Omicron Outbreak in Taiwan
Source: Vaccines (Basel). 2024 Sep 17;12(9):1057. doi: 10.3390/vaccines12091057 (PMC11435596; doi:10.3390/vaccines12091057)
Supplement: Supplementary file 1 [file vaccines-12-01057-s001.zip]

Archive with 1 entries (1 files):
- vaccines-3189747-supplementary.pdf
